# Supplementary material for: Determinants for late presentation of glaucoma among adult glaucomatous patients in University of Gondar Comprehensive Specialized Hospital. Case-control study
Source: PLoS One. 2022 Apr 29;17(4):e0267582. doi: 10.1371/journal.pone.0267582 (PMC9053799; doi:10.1371/journal.pone.0267582)
Supplement: S1 Data — (XLSX) [file pone.0267582.s003.xlsx]

## Sheet: 303b7a620e1c483f95e5ce072a41aee
UniqueKey	Ageatfirstdiagnosisofglaucoma1	Sex	Educationalstatus	Occupation	AveragemonthlyincomeETB	N16TravellingexpensetothehospitalETB	N17HowmanykilometersisyourresidencefromGondar	Haveyoueverbeendiagnosedwithglaucoma	Haveyoueverbeendiagnosedwithhighbloodpressure	HaveyoueverbeendiagnosedwithAsthma	Haveyoueverhadanaccidentinjuerytoyoureyes	Doyousmokecigarete	Howlongyears2	Howmanyperdaypackorno1	Doyoudrinkalcohol	Howlongyears11	Howmuch1	Doyouregularlycheckupyoureyes	IfYesinwhatrange	Haveyoueverhearedaboutglaucoma	Healthprofessionals	Otherpeoplewithglaucoma	NewspapersMagazine	Television	Radioo	Familymemberfriends	School	Itishighpressureintheeye	Itisadiseasewherethenerveoftheeyebecomesweak1	Itisadamagetothenerveoftheeyeduetohighpressure	Itisanagerelatedprocessleadingtodecreaseinperipheralvision1	Itisanagerelatedprocessleadingtodecreaseinvision1	Increasedintraocularpressure1	Increasedage	Familyhistoryofglaucoma1	Diabetesmellitus1	Smokingandalcoholuse	Glaucomacancauseblindness	Glaucomacancausepermanentvisionloss	Glaucomahasahereditarypattern	Glaucomaisduetospritualproblems	Glaucomacanbemanagedwithmedications1	Glaucomacanbemanagedwithsurgery	Glaucomacanaffectallages	Isthereanyoneinyourfamilywhohasglaucoma	VisualacuityOD	N51visualacuityOS	FDTVisualfieldMDOD	FDTVisualfieldMDOS
1	74	1	1	6	200		46	2	2	2	2	2			1	10	2	2		1	Yes	No	No	No	No	No	No	3	3	3	3	3	3	3	3	3	3	1	3	3	1	1	3	3	2	10	15
2	63	1	5	7	900		3	1	2	2	2	2			2			1	12	1	Yes	No	No	No	No	No	No	1	3	3	3	3	1	1	3	3	2	1	1	2	1	1	3	2	2	7	6	-2.5	-2.31
3	48	1	5	1	3500		10	2	2	2	2	2			2			2		1	Yes	No	No	No	No	No	No	2	1	3	3	3	1	1	1	2	1	1	1	1	2	1	3	2	2	1	1	-2.31	-2.52
4	60	1	4	3	6000		2	2	2	2	2	2			2			2		1	Yes	No	No	No	No	No	No	1	3	3	2	2	1	1	2	2	2	1	1	2	2	1	3	2	2	4	7
5	42	1	1	4	700		140	2	2	2	2	2			1	10	6	2		2	No	No	No	No	No	No	No																			15	2
6	31	1	5	1	2800		90	2	2	2	2	2			2			1	12	1	Yes	No	No	No	Yes	No	No	1	1	3	3	3	1	1	3	3	2	1	1	2	2	1	3	1	2	4	4
7	58	1	2	5	600		1	2	1	1	2	2			1	10	4	2		1	Yes	No	No	No	No	No	No	3	3	3	3	3	3	3	3	3	3	1	3	3	1	3	3	3	2	1	2
8	49	2	1	6	300		4	2	2	2	2	2			1	10	3	2		1	Yes	No	No	No	No	No	No	3	3	3	3	3	3	3	3	3	3	1	3	3	1	3	3	3	3	15	6
9	59	1	5	1	3500		3	2	1	2	2	2			2			2		1	Yes	No	No	No	No	No	No	3	3	3	3	3	1	1	1	1	1	1	1	3	2	1	3	3	2	4	3
10	58	2	3	3	2000		2	2	1	2	2	2			1	10	4	2		1	Yes	No	No	No	No	No	No	1	3	3	3	3	3	3	3	3	3	1	1	3	3	3	3	3	2	1	1	-8.11	-11.62
11	29	2	5	1	3450		80	2	2	2	2	2			2			1	12	1	Yes	No	No	Yes	No	No	No	1	1	3	3	3	1	1	1	3	3	1	1	1	2	1	1	1	1	7	7
12	67	2	5	7	1000		4	1	2	2	2	2			2			1	6	1	Yes	No	No	No	No	No	No	1	2	3	2	3	1	1	2	1	3	1	1	2	2	1	1	2	2	1	1
13	41	1	4	3	5000		60	1	2	2	2	2			2			1	6	1	Yes	No	No	No	No	No	No	1	2	2	2	2	1	1	2	2	2	1	1	2	2	1	3	2	2	1	3
14	26	1	5	3	1000		10	2	2	2	1	2			2			2		1	Yes	No	No	No	No	No	No	1	1	1	3	3	1	1	3	3	2	1	1	2	2	1	1	3	2	1	1
15	52	2	5	1	2500		10	1	2	2	2	2			2			1	12	1	Yes	No	No	No	No	No	No	1	1	3	3	3	1	1	3	3	3	1	1	2	2	1	2	1	2	2	1
16	90	2	1	6	200		40	2	2	2	2	2			2			2		2	No	No	No	No	No	No	No																			15	14
17	69	2	5	7	1500		28	1	1	2	2	2			2			1	12	1	Yes	No	No	No	No	No	No	1	1	1	1	1	1	1	1	1	3	1	1	1	3	1	3	3	1	7	5
18	70	1	5	7	900		2	1	2	2	2	2			2			1	12	1	Yes	No	No	No	No	No	No	1	1	1	1	1	1	1	1	3	3	1	1	1	3	1	3	3	1	3	5
19	56	1	1	4	300		42	2	2	2	2	2			1	10	4	2		1	Yes	No	No	No	No	No	No	1	3	3	3	3	1	1	3	3	3	1	1	2	1	1	3	3	2	15	3
20	26	1	5	1	5000		0.5	2	2	2	1	2			2			1	12	1	Yes	No	No	No	Yes	No	No	1	1	1	1	3	1	3	1	2	2	1	1	1	3	1	3	1	1	4	1
21	62	1	5	1	4000		24	1	2	2	1	2			2			1	6	1	Yes	No	No	No	No	No	No	1	1	1	1	2	1	1	1	1	3	1	1	1	2	1	1	1	1	13	5
22	90	2	1	4	300		23	2	2	2	2	2			2			2		1	Yes	No	No	No	No	No	No	3	3	3		3	3	3	3	3		1	3	3	3	3	3	3	3	7	15
23	35	2	5	2	4000		1	2	2	2	2	2			2			1	12	1	Yes	No	No	No	No	No	No	1	1	1	1	2	1	1	1	2	1	1	1	1	1	1	1	1	3	3	3
24	55	1	1	4	500		23	2	2	2	2	2			1	10	5	2		1	Yes	No	No	No	No	No	No	1	3	3	3	3	1	1	3	3	1	1	1	3	2	1	3	1	2	6	5
25	70	1	1	4	600		30	2	2	2	2	2			1	10	5	2		1	Yes	No	No	No	No	No	No	3	3	3	3	3	3	3	3	3	3	1	2	3	1	3	3	3	2	7	9
26	90	2	1	6	200		53	1	1	1	1	2			2			2		1	Yes	No	No	No	No	No	No	3	3	3	3	3	3	3	3	3	3	1	1	3	1	3	3	3	2	7	9
27	73	1	2	8	600		80	2	2	2	2	2			1	30	4	2		1	Yes	No	No	No	No	No	No	3	3	3	3	3	3	3	3	3	3	1	1	3	1	1	3	3	2	3	5
28	27	1	5	3	3000		10	2	2	2	1	2			2			2		2	No	No	No	No	No	No	No																			4	1
29	60	1	1	4	1000		28	2	2	2	2	2			1	1	3	2		1	Yes	No	No	No	No	No	No	3	3	3	3	3	3	3	3	3	3	1	1	3	3	3	3	2	2	11	15
30	42	1	5	1	4000		2	2	2	2	2	2			2			1	12	1	Yes	No	No	Yes	No	No	No	1	1	3	3	3	1	1	3	3	1	1	1	1	2	1	3	1	1	1	2	-2.31	-2.52
31	75	2	1	6	200		1	2	1	2	2	2			1	10	2	2		1	Yes	No	No	No	No	No	No	3	3	3	3	3	3	3	3	3	3	1	3	3	2	1	3	3	2	6	15
32	24	1	5	2	2500		0.5	2	2	2	1	2			2			2		1	Yes	No	No	No	No	No	No	1	1	3	3	3	1	3	3	3	1	1	1	3	2	1	3	3	2	3	4	-2.31	-4.76
33	30	2	3	6	800		31	2	2	2	2	2			2			2		1	Yes	No	No	No	No	No	No	1	3	3	3	3	1	3	3	3	1	1	1	3	1	1	1	1	2	13	12
34	23	1	4	3	1500		1	2	2	2	1	2			2			1	12	1	Yes	No	No	No	No	No	No	1	1	3	3	3	1	3	3	3	3	1	1	3	2	1	3	1	1	4	4
35	60	2	1	4	1000		25	2	2	2	2	2			1	15	4	2		1	Yes	No	No	No	No	No	No	1	2	2	3	3	1	2	2	3	3	1	3	2	1	1	3	3	2	5	15
36	41	2	5	2	8000		1	2	2	2	2	2			2			1	12	1	Yes	No	No	Yes	No	Yes	No	1	1	1	3	3	1	1	3	1	1	1	1	3	2	1	3	1	2	2	2	-3.39	-4.61
37	67	1	1	4	500		100	2	2	2	2	2			1	12	2	2		1	Yes	No	No	No	No	No	No	3	3	3	2	2	2	3	2	3	1	1	3	3	2	1	3	3	2	15	7
38	81	1	5	7	900	0	1	1	2	2	2	2			2			1	12	1	Yes	No	No	No	No	No	No	1	1	3	3	1	1	1	3	2	1	1	1	1	2	1	3	3	2	4	4	-2.77	-2.86
39	51	2	1	6	250		140	2	2	2	2	2			1	10	4	2		2	No	No	No	No	No	No	No																			14	6
40	42	1	5	2	9000		40	2	2	2	2	2			2			1	12	1	Yes	No	No	Yes	Yes	No	No	1	1	1	3	3	1	1	1	3	3	1	1	1	2	1	3	1	2	4	3	-2.31	-2.5
41	40	1	2	5	200		2	2	2	2	2	2			1	10	5	2		1	Yes	No	No	No	No	No	No	1	1	3	3	3	1	1	1	3	1	1	1	1	3	1	3	3	2	10	14
42	65	1	2	3	800		13	2	2	2	2	2			1	10	5	2		1	Yes	No	No	No	No	No	No	3	3	3	3	3	3	3	3	3	1	1	1	3	1	1	1	3	2	5	15
43	31	2	5	1	4500		20	2	2	2	2	2			2			1	12	1	Yes	No	No	No	No	No	No	1	1	1	3	3	1	1	1	2	1	1	1	1	2	1	1	1	1	2	2
44	53	1	4	3	8000		40	2	2	2	2	2			2			1	12	1	Yes	No	No	No	Yes	Yes	No	1	1	1	3	3	1	1	1	1	3	1	1	1	2	1	3	3	1	4	5
45	45	1	5	2	7000		1.5	1	2	2	2	2			2			1	12	1	Yes	No	No	No	No	Yes	No	1	1	2	2	3	1	1	2	2	3	1	1	1	2	1	3	3	1	1	1
46	55	2	1	6	200		40	2	2	2	2	2			1	10	2	2		1	Yes	No	No	No	No	No	No	3	3	3	3	3	3	1	3	3	3	1	1	3	3	1	3	3	2	5	15
47	49	2	4	2	2500		10	2	2	2	1	2			2			2		1	Yes	No	No	No	No	No	No	1	2	2	3	3	1	1	3	3	1	1	1	3	2	1	3	3	2	4	2
48	63	1	5	7	1000		70	1	1	2	2	2			2			1	12	1	Yes	No	No	No	No	No	No	1	3	1	3	3	1	1	3	1	3	1	1	3	2	1	3	3	2	3	2
49	27	2	4	3	2000		116	2	2	2	2	2			2			1	6	1	Yes	No	No	No	No	No	No	1	1	1	3	3	1	2	1	3	1	1	1	1	2	1	3	3	1	1	2
[truncated: 12 more columns]
